# Supplementary material for: Doberman pinschers present autoimmunity associated with functional autoantibodies: A model to study the autoimmune background of human dilated cardiomyopathy
Source: PLoS One. 2019 Jul 5;14(7):e0214263. doi: 10.1371/journal.pone.0214263 (PMC6611557; doi:10.1371/journal.pone.0214263)
Supplement: S1 Table — (XLSX) [file pone.0214263.s001.xlsx]

## Sheet: Daten-Alle-Plosone
Animal No	Age	VPC/24h	EDVI	ESVI	Grouping0	Grouping0-1	Grouping1	Grouping2	M2-AAB	M2-AAB classification	β1-AAB	β1-AAB classification	Outcome	Survival time
	yrs	n	ml/m2	ml/m2					Δ beats/min		Δ beats/min			yrs
1	4	16	68.47	27.42	0	0	0	0	-9.32	2	14.68	2	0
2	3	2	85.22	52.56	0	0	0	0	-2	1	12.68	2	0
3	3	0	68	32.25	0	0	0	0	-2	1	2	1	0
4	4	2	94.85	44.4	0	0	0	0	-2	1	22.44	2	3
5	3	4	77.8	31.15	0	0	0	0	-2	1	25.32	2	0
6	7	1	89.2	39.65	0	0	0	0	-2	1	23	2	2	7
7	9	32	63.51	32.54	0	0	0	0	-2	1	22.32	2	2	9
8	7	2	80.45	42.9	0	0	0	0	-2	1	6	1	2	10
9	8	2	77.49	35.45	0	0	0	0	-2	1	13.36	2	0
10	6	4	66.99	32.45	0	0	0	0	-2	1	2	1	0
11	5	1	62.4	27.35	0	0	0	0	-2	1	2	1	0
12	8	0	62.19	30.74	0	0	0	0	-2	1	2	1	0
13	8	9	75.65	37.71	0	0	0	0	-2	1	23.32	2	3
14	8	4	85.35	43.25	0	0	0	0	-2	1	2	1	2	10
15	13	1	53.41	29.71	0	0	0	0	-2	1	18.68	2	2	13
16	7	1	62.25	25	0	0	0	0	-2	1	2	1	3
17	3	1	72.55	44.2	0	0	2	1	-2	1	13.32	2	1	12
18	4	0	70.55	39.3	0	0	2	1	-2	1	24	2	2	10
19	3	0	94.2	42	0	0	2	1	-2	1	16	2	1	9
20	6	30	86.45	34.81	0	0	0	0	-2	1	19.32	2	0
21	7	4	77.95	47.2	0	0	2	1	-2	1	11.32	2	2	11
22	6	35	78.75	50.3	0	0	2	1	-2	1	14.68	2	1	9
23	2	0	77.5	39.7	0	0	2	1	-2	1	11.32	2	1	10
24	2	15	90.35	49.2	0	0	2	1	-2	1	12	2	0
25	3	24	78.35	39.3	0	0	2	1	-2	1	18	2	0
26	6	22	83.5	40.25	0	0	2	1	-2	1	6	1	1	10
27	10	1	70.8	29.45	0	0	0	0	-2	1	2	1	0
28	6	2	90.88	51.59	0	0	0	0	-2	1	2	1	0
29	3	5	79.71	40.09	0	0	0	0	-2	1	13.32	2	0
30	1	97	89.53	54.71	0	0	0	0	-2	1	2	1	0
31	3	0	67.88	37.29	0	0	0	0	-16.68	2	16	1	0
32	11	6465	60.47	27.81	1	2	1	1	-2	1	2	1	0
33	9	2200	101.66	57.71	1	3	1	1	-2	1	20.68	2	0
34	7	1075	90.94	54.4	1	2	1	1	-2	1	8	2	0
35	9	1028	90.88	55.58	1	3	1	1	-2	1	23.32	2	1	9
36	2	8	165.38	99.51	1	1	1	1	-2	1	2	1	0
37	5	2	87.7	57.02	1	1	1	1	-2	1	18	2	0
38	6	79	102.22	64.3	1	1	1	1	-2	1	2	1	0
39	6	24	103.4	62.26	1	3	1	1	-2	1	19.32	2	0
40	11	205	80.87	40.51	1	2	1	1	-2	1	20.68	2	2	11
41	10	2	101.78	60.9	1	1	1	1	-2	1	19	2	2	12
42	2	121	95.02	57.51	1	3	1	1	-2	1	19.32	2	0
43	5	2	150.8	96.02	1	1	1	1	-2	1	2	1	0
44	2	2	103.47	58.42	1	1	1	1	-2	1	2	1	0
45	9	7715	103.89	61.39	1	3	1	1	-14.68	2	17.32	2	2	10
46	3	109	105.26	65.08	1	3	1	1	-25.32	2	12	2	0
47	3	0	96.03	56.43	1	1	1	1	-10	2	10	2	0
48	6	578	77.23	34.57	1	2	1	1	-2	1	16.68	2	0
49	7	104	154.67	103.46	1	3	1	1	-2	1	27.32	2	3
50	7	1	79.43	46.01	1	2	1	1	-2	1	14.68	2	0
51	9	62	86.17	50.53	1	2	1	1	-2	1	15.32	2	0
52	5	4	102.5	63.5	1	3	1	1	-2	1	2	1	0
53	6	37	95.99	60.21	1	1	1	1	-2	1	20	2	0
54	5	4168	73.67	43.26	1	2	1	1	-2	1	19.32	2	3
55	6	447	55.32	22.14	1	2	1	1	-2	1	2	1	0
56	8	5000	76.45	41.97	1	2	1	1	-2	1	17.32	2	0
57	6	0	98.9	59.75	1	3	1	1	-11.32	2	16	1	0
58	5	11	113.75	69.05	1	1	1	1	-2	1	17.68	2	1	6
59	6	1	115.84	66.46	1	1	1	1	-2	1	20.32	2	2	7
60	4	7	111.19	69.12	1	3	1	1	-2	1	22	2	0
61	3	5	118.96	76.76	1	1	1	1	-2	1	7.32	1	1	3
62	9	8059	100.61	58.55	1	3	1	1	-2	1	2	1	0
63	5	137	159.66	105.85	1	3	1	1	-2	1	10.32	2	0
64	9	2137	69.05	36.8	1	2	1	1	-2	1	19.68	2	1	11
64	6	7	122.74	70.03	1	1	1	1	-2	1	2	1	1	6
66	8	10000	92.41	66.58	1	3	1	1	-2	1	9.52	2	1	8
57	10	2864	96.32	42.47	1	3	1	1	-2	1	9.16	2	1	11
68	7	1378	145.86	98.67	1	3	1	1	-2	1	10.68	2	1	8
69	8	7	111.42	72.87	1	3	1	1	-2	1	18.68	2	1	8
70	9	1651	120.87	69.63	1	3	1	1	-2	1	26	2	1	10
71	4	811	111.02	70.1	1	3	1	1	-2	1	14.68	2	1	5
72	8	9	195.74	164.3	1	1	1	1	-2	1	24	2	1	9
73	5	11097	106.74	77.34	1	3	1	1	-2	1	22.68	2	1	6
74	7	404	114.05	65.5	1	3	1	1	-2	1	13	2	1	8
75	9	9700	100.83	67.35	1	3	1	1	-2	1	20	2	2	10
76	3	1	120.09	71.3	1	3	1	1	-2	1	28	2	0
77	6	8	148.89	117.37	1	1	1	1	-2	1	22.68	2	1	7
78	7	15000	122.97	68.97	1	3	1	1	-2	1	21.12	2	1	8
79	3	854	117.19	74.25	1	3	1	1	-2	1	20.2	2	1	4
80	9	720	128.57	85.19	1	3	1	1	-2	1	2	1	1	10
81	8	2229	96.91	49.99	1	3	1	1	-2	1	2	1	1	9
82	8	94	73.87	36.78	1	2	1	1	-2	1	2	1	0
83	9	5	69.21	43.2	1	2	1	1	-2	1	14	2	2	10
84	5	1517	102.02	62.33	1	3	1	1	-2	1	22	2	1	5
85	7	1952	136.95	105.35	1	3	1	1	-2	1	14.68	2	1	7
86	2	2	114.91	74.97	1	3	1	1	-2	1	11.56	2	0
87	8	184	74.8	33.65	1	2	1	1	-2	1	10	2	2	12
88	4	4	131.28	96	1	1	1	1	-2	1	2	1	1	5
89	3	54	80.84	36.67	1	2	1	1	-2	1	17	2	0
90	3	0	136.63	102.82	1	1	1	1	-2	1	2	1	0
91	5	890	110.16	65.31	1	3	1	1	-2	1	17.68	2	1	7
92	9	142	100.76	57.76	1	3	1	1	-2	1	2	1	0
93	7	8	105.7	57.9	1	1	1	1	-2	1	20.68	2	1	8
94	8	11600	119.22	72.9	1	3	1	1	-2	1	24	2	2	9
94	6	0	91.71	59.85	1	1	1	1	-2	1	2	1	0
96	7	500	107.78	65.35	1	3	1	1	-2	1	7.32	1	1	8
97	5	16	106.79	69.68	1	3	1	1	-2	1	2	1	0
98	9	11	90.64	49.92	1	2	1	1	-2	1	21.32	2	2	12
99	4	306	145.99	104.68	1	3	1	1	-2	1	28.36	2	1	4
100	6	21	99.26	67.05	1	3	1	1	-2	1	18.68	2	0
101	9	1521	100.28	66.24	1	1	1	1	-2	1	14.68	2	1	10
102	8	700	103.33	68.11	1	3	1	1	-14.68	2	8	2	2	8
103	9	4	99.14	63.73	1	3	1	1	-2	1	26	2	3	10
104	8	68	86.87	55.4	1	1	1	1	-2	1	16.68	2	0
105	3	2	98.38	50.33	1	1	1	1	-2	1	2	1	0
106	7	13	145.78	111.11	1	1	1	1	-2	1	23.12	2	2	9
107	10	186	105.71	56.95	1	3	1	1	-2	1	32	2	0
108	4	36	103.1	60.92	1	1	1	1	-2	1	2	1	0
109	3	0	94.3	59.2	1	1	1	1	-2	1	2	1	0
110	9	1	131.29	60.85	1	1	1	1	-2	1	26	2	0
111	7	1145	99.53	59.18	1	3	1	1	-2	1	2	1	1	8
112	10	11	107.4	67.15	1	1	1	1	-2	1	20	2	0
113	5	6952	120.67	70.27	1	3	1	1	-2	1	23.32	2	1	6
114	9	169	60.61	39.45	1	2	1	1	-2	1	2	1	1	9
115	5	473	77.86	45.55	1	2	1	1	-2	1	2	1	0
116	3	80	125.89	87.9	1	3	1	1	-2	1	2	1	0
117	7	2	133.27	76.05	1	1	1	1	-2	1	10.68	2	0
118	3	6	117.98	75.46	1	3	1	1	-2	1	2	1	0
