# Supplementary material for: Doberman pinschers present autoimmunity associated with functional autoantibodies: A model to study the autoimmune background of human dilated cardiomyopathy
Source: PLoS One. 2019 Jul 5;14(7):e0214263. doi: 10.1371/journal.pone.0214263 (PMC6611557; doi:10.1371/journal.pone.0214263)
Supplement: S2 Table — (XLSX) [file pone.0214263.s002.xlsx]

## Sheet: Datenfollow-up
Animal No	Time point	β1-AAB	VPC/24h	EDVI	ESVI
		Δ beats/min	n	ml/m2	ml/m2
17	0	13.32	1	72.55	44.2
17	1	16.68	2765	90.18	48.63
17	2	22	2699	88.66	59.87
18	0	24	0	70.55	39.3
18	1	24.68	257	70.95	32.5
18	2	27.32	9700	100.83	67.35
19	0	16	0	94.2	42
19	1	22.68	31022	84.95	38.5
19	2	15.32	85851	104.15	64.65
21	0	11.32	4	77.95	47.2
21	1	18.68	4613	82.5	51.95
21	2	21.32	1000	94.6	56.8
22	0	14.68	35	78.75	50.3
22	1	18	698	78.3	54.95
22	2	24	2914	103.12	70.58
23	0	11.32	0	77.5	39.7
23	1	16	109	94.14	53.96
23	2	21.32	1651	120.87	69.63
24	0	12	15	90.35	49.2
24	1	19.32	5	74.86	38.16
24	2	20.68	4	98.25	58.31
25	0	18	24	78.35	39.3
25	1	20.68	5700	86.08	43.22
25	2	23.32	7	99.34	63.05
26	0	6	22	83.5	40.25
26	1	2	112	75.85	30.75
26	2	2	498	102.15	63.4
