# Supplementary material for: Doberman pinschers present autoimmunity associated with functional autoantibodies: A model to study the autoimmune background of human dilated cardiomyopathy
Source: PLoS One. 2019 Jul 5;14(7):e0214263. doi: 10.1371/journal.pone.0214263 (PMC6611557; doi:10.1371/journal.pone.0214263)
Supplement: S3 Table — (XLSX) [file pone.0214263.s003.xlsx]

## Sheet: S3 Table
DP	b1AAB/15sec	b1AAB/1min	b1AABLLDnor/1min	b1AAB+firstloop pept/15sec	b1AAB+firstloop pep/1min	b1AAB+firstloop pep LLDnor/1min	b1AAB+secondloop pep/15sec	b1AAB+secondloop pep/1min	b1AAB+secondloop pep LLDnor	b1AAB+Biso/15sec	b1AAB+Biso/1min	b1AAB+Biso LLDnor/1min	b1AAB+P1/15sec	b1AAB+P1/1min	b1AAB+P1LLDnor/1min	b1AAB+P2/15sec	b1AAB+P2/1min	b1AAB+P2LLDnor/1min	b1AAB+P3/15sec	b1AAB+P3/1min	b1AAB+P3LLDnor/1min	b1AAB+P4/15sec	b1AAB+P4/1min	b1AAB+P4LLDnor/1min	b1AAB+P5/15sec	b1AAB+P5/1min	b1AAB+P5LLDnor/1min	b1AAB+D1/15sec	b1AAB+D1/1min	b1AAB+D1LLDnor/1min	b1AAB+D2/15sec	b1AAB+D2/1min	b1AAB+D2LLDnor/1min	b1AAB+D3/15sec	b1AAB+D3/1min	b1AAB+D3LLDnor/min
1	7.6	30.4	30.4	7.6	30.4	30.4	0	0	2	0.4	1.6	2	7.17	28.68	28.68	7.83	31.32	31.32	1.5	6	6	1	4	2	7.17	28.68	28.68				0.33	1.32	2	0	0	2
2	5.67	22.68	22.68	5.67	22.68	22.68	0.67	2.68	2	0	0	2																0.17	0.68	2	0	0	2	0	0	2
3	8.17	32.68	32.68	8.17	32.68	32.68	0	0	2	0.5	2	2	5.67	22.68	22.68	5.67	22.68	22.68	1.5	6	6	1.33	5.32	5.3	5.5	22	22
4	5.67	22.68	22.68	5.67	22.68	22.68	-0.33	-1.32	2	-0.3	-1.2	2	5.83	23.32	23.32	6.17	24.68	24.68	1.5	6	6	2	8	8	5.83	23.32	23.32	-0.17	-0.68	2	0.33	1.32	2
5	5.5	22	22	5.5	22	22	0.33	1.32	2	0.33	1.32	2																			0.67	2.68	2
6	5.33	21.32	21.32							-0.25	-1	2	5.33	21.32	21.32	5.1	20.4	20.4	0.13	0.52	2	0.67	2.68	2	5	20	20	1.17	4.68	4.7
7	4.67	18.68	18.68	4.67	18.68	18.68	0.5	2	2	0.25	1	2	5.17	20.68	20.68	4.5	18	18	0.67	2.68	2	0.17	0.68	2	4	16	16	0.17	0.68	2
8	5.83	23.32	23.3																															0.33	1.32	2
9	4.17	16.68	16.7																															0.5	2	2
	M21AAB/15sec	M2AAB/1min	M2AABLLDnor/1min	M2AAB+firstloop pept/15sec	M2AAB+firstloop pep/1min	M2AAB+firstloop pep LLDnor/1min	M2AAB+secondloop pep/15sec	M2AAB+secondloop pep/1min	M2AAB+secondloop pep LLDnor	M2AAB+Atropin/15sec	M2AAB+Atropin/1min	M2AAB+Atropin LLDnor/1min	M2AAB+P1/15sec	M2AAB+P1/1min	M2AAB+P1LLDnor/1min	M2AAB+P2/15sec	M2AAB+P2/1min	M2AAB+P2LLDnor/1min	M2AAB+P3/15sec	M2AAB+P3/1min	M2AAB+P3LLDnor/1min	M2AAB+P4/15sec	M2AAB+P4/1min	M2AAB+P4LLDnor/1min	M2AAB+P5/15sec	M2AAB+P5/1min	M2AAB+P5LLDnor/1min	M2AAB+D1/15sec	M2AAB+D1/1min	M2AAB+D1LLDnor/1min	M2AAB+D2/15sec	M2AAB+D2/1min	M2AAB+D2LLDnor/1min	M2AAB+D3/15sec	M2AAB+D3/1min	M2AAB+D3LLDnor/min
1	-4.4	-17.7	-17.7				-0.4	-1.6	-2	0	0	-2
2	-2.8	-11.3	-11.3				0.5	2	-2	-0.5	-2	-2
	-2.3	-9.3	-9.3										-2	-8	-8	0	0	-2	-1.5	-6	-6	-1.5	-6	-6	-0.5	2	-2	-2	-8	-8
	-2.5	-10	-10										-1.5	-6	-6	-0.5	2	-2	-2	-8	-8													-0.4	-1.6	-2
																																		-0.5	-2	-2
